# Supplementary material for: Autumnal migration patterns of hoverflies (Diptera: Syrphidae): interannual variability in timing and sex ratio
Source: PeerJ. 2022 Dec 9;10:e14393. doi: 10.7717/peerj.14393 (PMC9745789; doi:10.7717/peerj.14393)
Supplement: Supplemental Information 1 [file peerj-10-14393-s001.csv]

Female	Male	specie	year
36	0	Episyrphus	2020
0	0	Episyrphus	2020
136	12	Episyrphus	2020
0	0	Episyrphus	2020
0	0	Episyrphus	2020
0	0	Episyrphus	2020
39	7	Episyrphus	2020
0	0	Episyrphus	2020
19	3	Episyrphus	2020
7	0	Episyrphus	2020
31	3	Episyrphus	2020
2	3	Episyrphus	2020
9	5	Episyrphus	2020
4	1	Episyrphus	2020
0	0	Episyrphus	2020
0	0	Episyrphus	2020
7	8	Episyrphus	2020
3	2	Episyrphus	2020
21	13	Episyrphus	2020
9	9	Episyrphus	2020
28	24	Episyrphus	2020
23	15	Episyrphus	2020
0	0	Episyrphus	2020
0	0	Episyrphus	2020
0	0	Episyrphus	2020
0	0	Episyrphus	2020
0	0	Episyrphus	2020
0	0	Episyrphus	2020
0	0	Episyrphus	2020
11	44	Episyrphus	2020
4	0	Eupeodes	2020
0	0	Eupeodes	2020
40	6	Eupeodes	2020
0	0	Eupeodes	2020
0	0	Eupeodes	2020
0	0	Eupeodes	2020
13	6	Eupeodes	2020
1	0	Eupeodes	2020
0	0	Eupeodes	2020
0	1	Eupeodes	2020
2	4	Eupeodes	2020
0	0	Eupeodes	2020
2	2	Eupeodes	2020
5	2	Eupeodes	2020
0	0	Eupeodes	2020
0	0	Eupeodes	2020
2	2	Eupeodes	2020
0	0	Eupeodes	2020
1	11	Eupeodes	2020
4	16	Eupeodes	2020
8	19	Eupeodes	2020
1	6	Eupeodes	2020
0	0	Eupeodes	2020
0	0	Eupeodes	2020
0	0	Eupeodes	2020
0	0	Eupeodes	2020
0	0	Eupeodes	2020
0	0	Eupeodes	2020
0	0	Eupeodes	2020
2	5	Eupeodes	2020
36	33	Melanostoma	2020
0	0	Melanostoma	2020
91	126	Melanostoma	2020
1	0	Melanostoma	2020
0	0	Melanostoma	2020
0	0	Melanostoma	2020
51	54	Melanostoma	2020
0	3	Melanostoma	2020
7	8	Melanostoma	2020
17	25	Melanostoma	2020
35	53	Melanostoma	2020
2	1	Melanostoma	2020
11	7	Melanostoma	2020
3	4	Melanostoma	2020
0	0	Melanostoma	2020
0	0	Melanostoma	2020
26	14	Melanostoma	2020
6	1	Melanostoma	2020
56	53	Melanostoma	2020
26	47	Melanostoma	2020
97	198	Melanostoma	2020
203	315	Melanostoma	2020
0	0	Melanostoma	2020
0	0	Melanostoma	2020
0	0	Melanostoma	2020
0	0	Melanostoma	2020
0	0	Melanostoma	2020
1	0	Melanostoma	2020
0	2	Melanostoma	2020
130	55	Melanostoma	2020
15	4	Sph	2020
0	0	Sph	2020
43	20	Sph	2020
0	0	Sph	2020
0	0	Sph	2020
0	0	Sph	2020
21	14	Sph	2020
0	0	Sph	2020
4	4	Sph	2020
22	22	Sph	2020
24	26	Sph	2020
1	13	Sph	2020
7	7	Sph	2020
11	4	Sph	2020
1	0	Sph	2020
0	0	Sph	2020
4	6	Sph	2020
1	0	Sph	2020
38	22	Sph	2020
79	22	Sph	2020
56	16	Sph	2020
75	47	Sph	2020
0	0	Sph	2020
0	0	Sph	2020
0	0	Sph	2020
0	0	Sph	2020
0	0	Sph	2020
0	1	Sph	2020
0	0	Sph	2020
0	0	Sph	2020
15	16	Melanostoma	2019
130	60	Melanostoma	2019
9	19	Melanostoma	2019
0	0	Melanostoma	2019
16	27	Melanostoma	2019
8	6	Melanostoma	2019
12	15	Melanostoma	2019
6	13	Melanostoma	2019
33	13	Melanostoma	2019
0	0	Melanostoma	2019
19	14	Melanostoma	2019
3	5	Melanostoma	2019
1	3	Melanostoma	2019
0	0	Melanostoma	2019
0	0	Melanostoma	2019
0	1	Eupeodes	2019
8	27	Eupeodes	2019
5	21	Eupeodes	2019
0	0	Eupeodes	2019
0	2	Eupeodes	2019
0	0	Eupeodes	2019
2	0	Eupeodes	2019
10	3	Eupeodes	2019
1	3	Eupeodes	2019
0	2	Eupeodes	2019
7	81	Eupeodes	2019
8	25	Eupeodes	2019
1	16	Eupeodes	2019
0	0	Eupeodes	2019
0	0	Eupeodes	2019
35	9	Episyrphus	2019
140	102	Episyrphus	2019
7	1	Episyrphus	2019
0	0	Episyrphus	2019
6	8	Episyrphus	2019
12	22	Episyrphus	2019
9	13	Episyrphus	2019
25	63	Episyrphus	2019
3	4	Episyrphus	2019
0	2	Episyrphus	2019
16	28	Episyrphus	2019
7	14	Episyrphus	2019
8	16	Episyrphus	2019
0	0	Episyrphus	2019
0	0	Episyrphus	2019
4	1	Sph	2019
130	16	Sph	2019
11	8	Sph	2019
0	0	Sph	2019
6	1	Sph	2019
0	0	Sph	2019
2	0	Sph	2019
0	0	Sph	2019
3	2	Sph	2019
0	1	Sph	2019
2	16	Sph	2019
0	0	Sph	2019
0	1	Sph	2019
0	0	Sph	2019
0	0	Sph	2019
