# Supplementary material for: Autumnal migration patterns of hoverflies (Diptera: Syrphidae): interannual variability in timing and sex ratio
Source: PeerJ. 2022 Dec 9;10:e14393. doi: 10.7717/peerj.14393 (PMC9745789; doi:10.7717/peerj.14393)
Supplement: Supplemental Information 2 — Data used for Shannon index computation. [file peerj-10-14393-s002.csv]

Species	Cheilosia canicularis (Panzer, 1801)	Dasysyrphus sp. Enderlein, 1938	Didea alneti (Fall�n, 1817)	Didea fasciata Macquart, 1834	Episyrphus balteatus (De Geer, 1776)	Eristalis arbustorum (L., 1758)	Eristalis nemorum (Poda, 1761)	Eristalis pertinax (Scopoli, 1763)	Eristalis tenax (L., 1758)	Eupeodes corollae (F., 1794)	Eupeodes latifasciatus (Macquart, 1829)	Eupeodes lundbecki (Soot Ryen, 1946)	Eupeodes luniger (Meigen, 1822)	Helophilus pendulus (L., 1758)	Helophilus trivittatus (F., 1805)	Lapposyrphus lapponicus (Zetterstedt,1838)	Megasyrphus erraticus (L., 1758)	Meliscaeva auricollis (Meigen, 1822)	Meliscaeva cinctella (Zetterstedt, 1843)	Melanostoma mellinum (L., 1758)	Myathropa florea (L., 1758)	Parasyrphus lineolus (Zetterstedt, 1843)	Platycheirus albimanus (F., 1758)	Scaeva pyrastri (L., 1758)	Scaeva selenitica (Meigen, 1822)	Sphaerophoria cf. scripta (L., 1758)	Syrphus ribesii (L., 1758)	Syrphus torvus Osten Sacken, 1875	Syrphus vitripennis Meigen, 1822	Xanthandrus comtus (Harris, 1780)	Xylota sylvarum (L.,1758)	Other**
2018	0	2	0	0	39	0	0	0	7	7	0	0	0	0	0	0	0	0	0	43	0	0	5	9	7	7	1	18	0	4	0	0
2019	0	0	0	0	550	0	0	0	1	223	1	0	1	0	0	1	0	0	0	443	0	0	0	4	1	204	0	0	7	8	0	14
2020	17	8	2	4	534	18	4	25	123	165	2	9	17	58	17	14	2	22	0	1798	18	11	259	20	10	630	29	174	43	7	1	36
2021	0	0	0	0	5	0	0	0	10	4	0	0	0	0	1	0	0	0	1	28	0	0	0	0	5	1	1	2	0	1	0	0
