# Supplementary material for: Autumnal migration patterns of hoverflies (Diptera: Syrphidae): interannual variability in timing and sex ratio
Source: PeerJ. 2022 Dec 9;10:e14393. doi: 10.7717/peerj.14393 (PMC9745789; doi:10.7717/peerj.14393)
Supplement: Supplemental Information 4 [file peerj-10-14393-s004.csv]

date	n	time	Interval	temperature	humidity	realtive_hPa	absolut_hPa	wind_speed	blasts	direction	supp_colum	dew_point	WindChill(�C)	perc_per_h	perc_per_day
13.10.2019 12:38	89	12:38	60	13,5	70	1017,1	890,4	4,4	5,8	S	yellow	8,2	9,1	0	0
14.10.2019 12:38	620	12:38	60	16,1	69	1017,2	890,5	2,7	3,7	S	yellow	10,4	14,2	0	0
15.10.2019 12:38	95	12:38	60	15,7	55	1008,5	881,8	6,1	9,2	NNW	blue	6,7	10,5	0	0
16.10.2019 12:38	0	12:38	60	7,5	97	1010,9	884,2	5,8	8,2	SW	yellow	7,1	0,1	1,5	9,3
17.10.2019 12:38	66	12:38	60	11,9	49	1014,7	888	3,1	5,4	SSW	yellow	1,5	8,9	0	1,2
18.10.2019 12:38	48	12:38	60	8,8	96	1012,1	885,4	2	3,1	SW	yellow	8,2	7,6	0	0
19.10.2019 12:38	52	12:38	60	10,5	85	1010,7	884	4,8	6,5	SW	yellow	8,1	5	0	0
20.10.2019 12:38	120	12:38	60	10,8	85	1011,9	885,2	3,7	5,8	SW	yellow	8,4	6,7	0	0,3
21.10.2019 12:38	65	12:38	60	18,2	57	1017,9	891,2	1,7	2,4	S	yellow	9,6	18,2	0	0
22.10.2019 12:38	5	12:38	60	18	60	1021,5	894,8	2	2,7	N	blue	10,1	17,3	0	0
23.10.2019 12:38	187	12:38	60	16,2	67	1017,6	890,9	2,7	4,4	S	yellow	10,1	14,3	0	0
24.10.2019 12:38	64	12:38	60	16,7	40	1010,4	883,7	8,5	11,2	SW	yellow	3,1	10,5	0,9	1,5
25.10.2019 12:38	0	12:38	60	15,5	60	1018,7	892	0,3	1	S	yellow	7,8	15,5	0	0
26.10.2019 12:38	46	12:38	60	13,8	62	1018,8	892,1	4,4	6,1	S	yellow	6,7	9,5	0	0
27.10.2019 12:38	0	12:38	60	13,3	58	1014,6	887,9	5,8	7,8	S	yellow	5,2	7,6	0	0
28.10.2019 12:38	0	12:38	60	5,3	66	1015,1	888,4	1,4	2,4	NNE	blue	-0,5	5,3	0	1,5
29.10.2019 12:38	0	12:38	60	2,1	89	1015,6	888,9	2	2,7	NE	blue	0,5	0,6	0	0
03.09.2020 12:25	334	12:25	60	14,5	52	1015,9	892,3	2,4	3,1	SW	yellow	4,8	12,9	0	0
04.09.2020 12:25	0	12:25	60	11,8	89	1019,4	895,8	2,4	3,4	SW	yellow	10,1	10	0	0,3
05.09.2020 12:25	771	12:25	60	18,7	64	1012,9	889,3	4,4	6,5	SW	yellow	11,8	15,5	0	0,6
06.09.2020 12:25	1	12:25	60	10,3	99	1012,7	889,1	2	2,4	NE	blue	10,2	9,2	0	4,5
07.09.2020 12:25	0	12:25	60	11,5	65	1016,9	893,3	2	3,1	N	blue	5,2	10,4	0	0
08.09.2020 12:25	4	12:25	60	15,9	55	1022,1	898,5	2,7	4,1	E	grey	6,9	14	0	0
09.09.2020 12:25	285	12:25	60	16,9	50	1019,4	895,8	3,7	6,8	SW	yellow	6,4	13,9	0	0
10.09.2020 12:25	4	12:25	60	9,2	96	1015,5	891,9	3,1	4,4	NE	blue	8,6	5,8	0,3	6
11.09.2020 12:25	61	12:25	60	15,9	61	1014	890,4	1	1,4	NE	blue	8,4	15,9	0	0,3
12.09.2020 12:25	113	12:25	60	18,6	65	1016,3	892,7	3,7	5,4	SW	yellow	11,9	15,9	0	0
13.09.2020 12:25	216	12:25	60	20,5	52	1023,1	899,5	2,4	3,7	SW	yellow	10,3	19,4	0	0
14.09.2020 12:25	30	12:25	60	24,3	42	1026,6	903	1,4	2	W	grey	10,6	24,3	0	0
15.09.2020 12:25	66	12:25	60	23,2	55	1022,5	898,9	2,4	3,7	WSW	yellow	13,7	22,3	0	0
16.09.2020 12:25	74	12:25	60	20,3	60	1014,5	890,9	6,1	10,5	SW	yellow	12,3	16,5	0	0
17.09.2020 12:25	1	12:25	60	8,5	99	1017,5	893,9	7,8	9,9	SE	yellow	8,4	-0,3	0	0,3
18.09.2020 12:25	1	12:25	60	9,4	61	1022,3	898,7	2,7	3,4	N	blue	2,3	6,7	0	0
19.09.2020 12:25	81	12:25	60	15,8	32	1017,9	894,3	1	1,4	SW	yellow	-0,8	15,8	0	0
20.09.2020 12:25	15	12:25	60	19,4	38	1013,9	890,3	0,3	1	N	blue	4,7	19,4	0	0
21.09.2020 12:25	248	12:25	60	17	48	1014,2	890,6	1,7	3,4	SW	yellow	5,9	17	0	0
22.09.2020 12:25	277	12:25	60	16,7	45	1010,8	887,2	4,1	5,1	S	yellow	4,7	13,3	0	0
23.09.2020 12:25	508	12:25	60	14,8	76	1004,3	880,7	2,7	4,1	S	yellow	10,6	12,8	0	0
24.09.2020 12:25	711	12:25	60	15	88	1004,2	880,6	2	3,1	SW	yellow	13	14,1	0	0
25.09.2020 12:25	0	12:25	60	11,4	98	991,5	867,9	5,1	8,5	SW	yellow	11,1	5,8	6,3	15,9
26.09.2020 12:25	0	12:25	60	5,3	99	984,7	861,1	3,1	5,4	S	yellow	5,2	1,3	0	66,9
27.09.2020 12:25	0	12:25	60	3,4	99	997,8	874,2	2,7	3,4	S	yellow	3,3	0,1	0	4,8
28.09.2020 12:25	0	12:25	60	5,6	97	1004	880,4	2	3,1	NE	blue	5,2	4,3	1,5	2,1
29.09.2020 12:25	0	12:25	60	7,1	97	1006,1	882,5	1,4	2,4	SSW	yellow	6,7	7,1	0,3	22,8
30.09.2020 12:25	3	12:25	60	8,2	99	1006,9	883,3	2,7	3,7	N	blue	8,1	5,4	0,3	14,7
01.10.2020 12:25	2	12:25	60	7,9	97	998,8	875,2	2	3,1	E	grey	7,5	6,7	0,3	5,4
02.10.2020 12:25	265	12:25	60	9,5	99	997,8	874,2	2,4	3,7	SW	yellow	9,4	7,5	0	17,4
blank	0									ENE	blue
blank	0									ESE	yellow
blank	0									SSE	yellow
blank	0									WNW	blue
blank	0									WN	blue
